# Supplementary material for: Automated Flood Depth Estimates from Online Traffic Sign Images: Explorations of a Convolutional Neural Network-Based Method
Source: Sensors (Basel). 2021 Aug 20;21(16):5614. doi: 10.3390/s21165614 (PMC8402382; doi:10.3390/s21165614)
Supplement: Supplementary file 1 [file sensors-21-05614-s001.zip]

Archive with 1 entries (1 files):
- sensors-1187691-supplementary.pdf
